# Supplementary material for: Biogeography of the freshwater gastropod, Planorbella trivolvis, in the western United States
Source: PLoS One. 2020 Jul 29;15(7):e0235989. doi: 10.1371/journal.pone.0235989 (PMC7390334; doi:10.1371/journal.pone.0235989)
Supplement: S1 Appendix — (CSV) [file pone.0235989.s001.csv]

Appendix 1: Planorbella trivolvis specimen data
Genbank Accession Number	University of Colorado-Boulder Museum of Natural History Specimen ID	Country	State/Province	Locality	HUC Code	Latitude	Longitude	Date Collected	Loci	Citation
MT678770	UCM48193	USA	California	BNPND002	HUC 1805	37.94566	-122.133961	8/9/2017	16S	This study
MT678805	UCM48191	USA	California	BNPND002	HUC 1805	37.94566	-122.133961	8/9/2017	16S	This study
MT678806	UCM48195	USA	California	BNPND002	HUC 1805	37.94566	-122.133961	8/9/2017	16S	This study
MT678774	UCM48179	USA	California	CA-BN004	HUC 1805	37.9435248	-122.1410001	8/9/2017	16S	This study
MT678775	UCM48177	USA	California	CA-BN004	HUC 1805	37.9435248	-122.1410001	8/9/2017	16S	This study
MT678777	UCM48171	USA	California	CA-LVBW1	HUC 1802	40.50534821	-121.4378281	8/16/2017	16S	This study
MT678780	UCM48289	USA	California	CA-LVBW1	HUC 1802	40.50534821	-121.4378281	7/23/2018	16S	This study
MT678776	UCM48182	USA	California	MUDLG	HUC 1805	37.9605	-122.22242	8/7/2017	16S	This study
MT678781	UCM48332	USA	California	NORTHGCP	HUC 1805	37.34675	-121.68752	6/30/2018	16S	This study
MT678782	UCM48148	USA	California	PRNTH1	HUC 1805	37.670918	-121.956277	8/12/2017	16S	This study
MT678820	UCM48149	USA	California	PRNTH1	HUC 1805	37.670918	-121.956277	8/12/2017	16S	This study
MT678809	UCM48152	USA	California	PRNTH1	HUC 1805	37.670918	-121.956277	8/12/2017	16S	This study
MT678814	UCM48151	USA	California	PRNTH1	HUC 1805	37.670918	-121.956277	8/12/2017	16S	This study
MT678807	UCM48153	USA	California	PRNTHIDK	HUC 1805	37.65212	-121.95194	8/2/2017	16S	This study
MT678817	UCM48154	USA	California	PRNTHIDK	HUC 1805	37.65212	-121.95194	8/2/2017	16S	This study
MT678813	UCM48155	USA	California	PRNTHIDK	HUC 1805	37.65212	-121.95194	8/2/2017	16S	This study
MT678803	UCM48185	USA	California	SF26	HUC 1805	37.27889	-121.69814	7/29/2017	16S	This study
MT678767	UCM48187	USA	California	SF26	HUC 1805	37.27889	-121.69814	7/29/2017	16S	This study
MT678786	UCM48190	USA	California	SF26	HUC 1805	37.27889	-121.69814	7/29/2017	16S	This study
MT678778	UCM48186	USA	California	SF26	HUC 1805	37.27889	-121.69814	7/29/2017	16S	This study
MT678799	UCM48189	USA	California	SF26	HUC 1805	37.27889	-121.69814	7/29/2017	16S	This study
MT678821	UCM48202	USA	California	SF34	HUC 1805	37.30361	-121.69577	7/25/2017	16S	This study
MT678768	UCM48200	USA	California	SF34	HUC 1805	37.30361	-121.69577	7/25/2017	16S	This study
MT678769	UCM48206	USA	California	WESTWING	HUC 1805	37.63934572	-121.9419164	8/1/2017	16S	This study
MT678773	UCM48207	USA	California	WESTWING	HUC 1805	37.63934572	-121.9419164	8/1/2017	16S	This study
MT678785	UCM48208	USA	California	WESTWING	HUC 1805	37.63934572	-121.9419164	8/1/2017	16S	This study
MT678808	UCM48172	USA	Oregon	BOWERMAN	HUC 1709	44.101023	-123.017077	8/6/2017	16S	This study
MT678790	UCM48308	USA	Oregon	OR-FANNO	HUC 1709	45.467163	-122.790306	7/22/2018	16S	This study
MT678793	UCM48317	USA	Oregon	OR-THNPE	HUC 1709	45.50194	-122.837872	6/18/2018	16S	This study
MT678791	UCM48315	USA	Oregon	OR-THNPW	HUC 1709	45.501323	-122.837844	6/18/2018	16S	This study
MT678798	UCM48318	USA	Oregon	OR-THNPW	HUC 1709	45.501323	-122.837844	6/18/2018	16S	This study
MT678792	UCM48312	USA	Oregon	OR-THNPW	HUC 1709	45.501323	-122.837844	6/18/2018	16S	This study
MT678822	UCM48311	USA	Oregon	OR-TOMP	HUC 1710	42.4287	-123.2816	7/22/2018	16S	This study
MT678816	UCM48323	USA	Oregon	Private stock/irrigation pond adjacent to entrance at Painted Hills Monument: OR2	HUC 1707	44.654356	-120.250064	1-Aug	16S	This study
MT678796	UCM48330	USA	Oregon	Sunriver Ditch, Nature Center Ditch: OR1	HUC 1707	43.883344	-121.433561	1-Aug	16S	This study
MT678800	UCM48168	USA	Washington	WA-SWAMP	HUC 1708	45.7404444	-122.677611	8/21/2017	16S	This study
MT678801	UCM48167	USA	Washington	WA-SWAMP	HUC 1708	45.7404444	-122.677611	8/21/2017	16S	This study
MT678802	UCM48192	USA	California	BNPND002	HUC 1805	37.94566	-122.133961	8/9/2017	16S	This study
MT707460	UCM48192	USA	California	BNPND002	HUC 1805	37.94566	-122.133961	8/9/2017	COI	This study
MT678818	UCM48178	USA	California	CA-BN004	HUC 1805	37.9435248	-122.1410001	8/9/2017	16S	This study
MT707462	UCM48178	USA	California	CA-BN004	HUC 1805	37.9435248	-122.1410001	8/9/2017	COI	This study
MT707461	UCM48176	USA	California	CA-BN004	HUC 1805	37.9435248	-122.1410001	8/9/2017	COI	This study
MT678789	UCM48303	USA	California	CA-BN018	HUC 1805	37.939884	-122.167815	7/18/2018	16S	This study
MT707463	UCM48303	USA	California	CA-BN018	HUC 1805	37.939884	-122.167815	7/18/2018	COI	This study
MT678797	UCM48307	USA	California	MUD41	HUC 1805	37.940023	-122.236489	7/2/2018	16S	This study
N/A	UCM48307	USA	California	MUD41	HUC 1805	37.940023	-122.236489	7/2/2018	COI	This study
MT678812	UCM48183	USA	California	MUDLG	HUC 1805	37.9605	-122.22242	8/7/2017	16S	This study
MT707465	UCM48183	USA	California	MUDLG	HUC 1805	37.9605	-122.22242	8/7/2017	COI	This study
MT678815	UCM48181	USA	California	MUDLG	HUC 1805	37.9605	-122.22242	8/7/2017	16S	This study
MT707466	UCM48181	USA	California	MUDLG	HUC 1805	37.9605	-122.22242	8/7/2017	COI	This study
MT678811	UCM48147	USA	California	PRNTH1	HUC 1805	37.670918	-121.956277	8/12/2017	16S	This study
MT707455	UCM48147	USA	California	PRNTH1	HUC 1805	37.670918	-121.956277	8/12/2017	COI	This study
MT678779	UCM48150	USA	California	PRNTH1	HUC 1805	37.670918	-121.956277	8/12/2017	16S	This study
MT707458	UCM48150	USA	California	PRNTH1	HUC 1805	37.670918	-121.956277	8/12/2017	COI	This study
MT678819	UCM48157	USA	California	PRNTHIDK	HUC 1805	37.65212	-121.95194	8/2/2017	16S	This study
MT707468	UCM48157	USA	California	PRNTHIDK	HUC 1805	37.65212	-121.95194	8/2/2017	COI	This study
MT678810	UCM48159	USA	California	PRNTHIDK	HUC 1805	37.65212	-121.95194	8/2/2017	16S	This study
MT707469	UCM48159	USA	California	PRNTHIDK	HUC 1805	37.65212	-121.95194	8/2/2017	COI	This study
MT707464	UCM48158	USA	California	PRNTHIDK	HUC 1805	37.65212	-121.95194	8/2/2017	COI	This study
MT678787	UCM48156	USA	California	PRNTHIDK	HUC 1805	37.65212	-121.95194	8/2/2017	16S	This study
MT707467	UCM48156	USA	California	PRNTHIDK	HUC 1805	37.65212	-121.95194	8/2/2017	COI	This study
MT678783	UCM48184	USA	California	SF26	HUC 1805	37.27889	-121.69814	7/29/2017	16S	This study
MT707457	UCM48184	USA	California	SF26	HUC 1805	37.27889	-121.69814	7/29/2017	COI	This study
MT678766	UCM48188	USA	California	SF26	HUC 1805	37.27889	-121.69814	7/29/2017	16S	This study
MT707453	UCM48188	USA	California	SF26	HUC 1805	37.27889	-121.69814	7/29/2017	COI	This study
MT678784	UCM48204	USA	California	SF34	HUC 1805	37.30361	-121.69577	7/25/2017	16S	This study
MT707454	UCM48204	USA	California	SF34	HUC 1805	37.30361	-121.69577	7/25/2017	COI	This study
MT678794	UCM48203	USA	California	SF34	HUC 1805	37.30361	-121.69577	7/25/2017	16S	This study
MT707456	UCM48203	USA	California	SF34	HUC 1805	37.30361	-121.69577	7/25/2017	COI	This study
MT678772	UCM48198	USA	California	SF34	HUC 1805	37.30361	-121.69577	7/25/2017	16S	This study
MT707450	UCM48198	USA	California	SF34	HUC 1805	37.30361	-121.69577	7/25/2017	COI	This study
MT678804	UCM48201	USA	California	SF34	HUC 1805	37.30361	-121.69577	7/25/2017	16S	This study
MT707452	UCM48201	USA	California	SF34	HUC 1805	37.30361	-121.69577	7/25/2017	COI	This study
MT707451	UCM48199	USA	California	SF34	HUC 1805	37.30361	-121.69577	7/25/2017	COI	This study
MT678788	UCM48305	USA	California	YBBA	HUC 1805	37.335943	-121.689529	6/30/2018	16S	This study
MT707459	UCM48305	USA	California	YBBA	HUC 1805	37.335943	-121.689529	6/30/2018	COI	This study
MT678795	UCM48196	USA	Oregon	OR-FLOR	HUC 1709	45.456098	-122.75353	5/19/2017	16S	This study
MT707470	UCM48196	USA	Oregon	OR-FLOR	HUC 1709	45.456098	-122.75353	5/19/2017	COI	This study
MT678771	UCM48197	USA	Oregon	OR-FLOR	HUC 1709	45.456098	-122.75353	5/20/2017	16S	This study
MT707471	UCM48197	USA	Oregon	OR-FLOR	HUC 1709	45.456098	-122.75353	5/20/2017	COI	This study
KM612167		Canada	Ontario	Pukaskwa National Park, Hattie Cove	N/A	48.589	-86.275	6/30/2008	COI	Barcoding Canada Data Release
KM612028		Canada	Saskatchewan	Prince Albert National Park, Boundary Bog Trail	N/A	53.906	-106.03	6/20/2010	COI	Barcoding Canada Data Release
KM612007		Canada	Alberta	Waterton Lakes National Park, Maskinonge Lake	N/A	49.11	-113.84	7/26/2008	COI	Barcoding Canada Data Release
KM611993		Canada	Alberta	Banff National Park, Vermillion Lakes/Bow River	N/A	51.178	-115.606	7/31/2008	COI	Barcoding Canada Data Release
KM611980		Canada	Alberta	Banff National Park, Vermillion Lakes/Bow River	N/A	51.178	-115.606	7/31/2008	COI	Barcoding Canada Data Release
KM611909		Canada	Ontario	Pukaskwa National Park, Hattie Cove	N/A	48.589	-86.275	6/30/2008	COI	Barcoding Canada Data Release
KM611834		Canada	Alberta	Banff National Park, Vermillion Lakes/Bow River	N/A	51.178	-115.606	7/31/2008	COI	Barcoding Canada Data Release
MG422921		Canada	Ontario	Happy Valley	N/A	43.9807	-79.593	5/24/2014	COI	BIOUG Archive GGBN Data Release
MH087675		USA	Maryland	Anne Arundel County, SERC, Mathias Wetland	N/A	38.888	-76.554	9/29/2015	COI	Chesapeake Bay Barcode Initiative: Invertebrates FY14
MH087626		USA	Maryland	Anne Arundel County, SERC, Mathias Wetland	N/A	38.888	-76.554	9/29/2015	COI	Chesapeake Bay Barcode Initiative: Invertebrates FY14
MH087568		USA	Maryland	Anne Arundel County, SERC, Mathias Wetland	N/A	38.888	-76.554	9/29/2015	COI	Chesapeake Bay Barcode Initiative: Invertebrates FY14
AY227371		Canada			N/A				COI	Remigio & Hebert 2003
KP101090		USA	New Mexico	Albuquerque	N/A	35.216	-106.6	8/20/2014	COI	Adema 2014
MF544894		Canada	Alberta	Jasper National Park, Range Road 275a, wetland	N/A	53.2	-117.913	6/12/2012	COI	Canadian National Parks Data Release
HQ926924		Canada			N/A	58.6631	-94.1662	8/9/2010	COI	International Barcode of Life (iBOL)
